# Supplementary material for: A novel quantitative real-time PCR diagnostic assay for fecal and nasal swab detection of an otariid lungworm, Parafilaroides decorus
Source: Int J Parasitol Parasites Wildl. 2020 May 18;12:85–92. doi: 10.1016/j.ijppaw.2020.04.012 (PMC7256429; doi:10.1016/j.ijppaw.2020.04.012)
Supplement: Multimedia component 1 [file mmc1.xlsx]

## Sheet: Sheet1
Host ID	BLASTn species identification	Top hit	Percent identity	Query cover	E-value	Sequence accession
GFS-151	Parafilaroides decorus	LT984655.1	0.9975	0.98	0	MT041759
CSL-13271	Parafilaroides decorus	LT984655.1	0.9873	0.98	0	MT041760
CSL-13295	Parafilaroides decorus	LT984655.1	0.9949	0.98	0	MT041761
CSL-13301	Parafilaroides decorus	LT984655.1	0.9949	0.98	0	MT041764
CSL-13308	Parafilaroides decorus	LT984655.1	0.9975	0.98	0	MT041763
