# Supplementary material for: A novel quantitative real-time PCR diagnostic assay for fecal and nasal swab detection of an otariid lungworm, Parafilaroides decorus
Source: Int J Parasitol Parasites Wildl. 2020 May 18;12:85–92. doi: 10.1016/j.ijppaw.2020.04.012 (PMC7256429; doi:10.1016/j.ijppaw.2020.04.012)
Supplement: Multimedia component 2 [file mmc2.xlsx]

## Sheet: Sheet1
Species	Lowest taxon shared with P. decorus	Taxon ranking	Source
Parafilaroides decorus	decorus	Species	NCBI’s SRA SRR11068184
Otostrongylus circumlitus	Metastrongyloidea	Superfamily	NCBI’s BioProject PRJNA606060
Necator americanus	Strongylida	Order	NCBI’S SRA SRR2968128
Acanthocheilonema spirocauda	Chromadorea	Class	NCBI’S SRA SRR6317358
